# Supplementary material for: Active Substances from the Micro-Immunotherapy Medicine 2LC1® Show In Vitro Anti-Cancer Properties in Colon, Prostate, and Breast Cancer Models and Immune-Enhancing Capabilities in Human Macrophages
Source: Int J Mol Sci. 2025 May 1;26(9):4300. doi: 10.3390/ijms26094300 (PMC12072473; doi:10.3390/ijms26094300)
Supplement: Supplementary file 1 [file ijms-26-04300-s001.zip]

Archive with 1 entries (1 files):
- ijms-3594152-supplementary.pdf
